# Supplementary material for: Hindmilk as a Rescue Therapy in Very Preterm Infants with Suboptimal Growth Velocity
Source: Nutrients. 2023 Feb 13;15(4):929. doi: 10.3390/nu15040929 (PMC9964728; doi:10.3390/nu15040929)
Supplement: Supplementary file 1 [file nutrients-15-00929-s001.zip]

Archive with 1 entries (1 files):
- nutrients-2182232-supplementary.pdf
